# Supplementary material for: SMC5/6 Promotes Replication Fork Stability via Negative Regulation of the COP9 Signalosome
Source: Int J Mol Sci. 2024 Jan 12;25(2):952. doi: 10.3390/ijms25020952 (PMC10815603; doi:10.3390/ijms25020952)
Supplement: Supplementary file 1 [file ijms-25-00952-s001.zip]

Archive with 1 entries (1 files):
- ijms-2782819-supplementary.pdf
